# Supplementary material for: The contribution of preclinical magnetic resonance imaging and spectroscopy to Huntington’s disease
Source: Front Aging Neurosci. 2024 Feb 13;16:1306312. doi: 10.3389/fnagi.2024.1306312 (PMC10896846; doi:10.3389/fnagi.2024.1306312)
Supplement: Supplementary file 1 [file Table_1.XLSX]

## Sheet: Feuil1
	Phenotype	Segmentation	VBM	1H-MRS	31P-MRS	17O-MRI	gluCEST	DWI	MT	DTI	CTRW	NODDI	Tractography	Task-based fMRI	rs-fMRI	DSC	BOLD	FAIR	3D-MRA	iVASO
R6/1	Memory impairments at 12-14 weeks89,90 , Lowered motor capacity from 2 months91. Decreased lifespan of 8-10 months	Whole brain atrophy, Atrophy of striatum, cortex and hippocampus92	Vulnerable retrosplenial and somatosensory cortices, Homogeneous atrophy of the striatum92	tNAA decreased in striatum40						Reduced FA in white matter, Increased FA in grey matter47		Increased ODI, Decreased ICVF47	Increased cortical neuroconnectivity48
R6/2	Severe phenotype, short lifespan of 10-13 weeks63,64,abnormal Rotarod performance at 4 weeks, hypokinesia at 6 weeks65,66, cognitive symptoms in young animals67	Whole brain atrophy, Striatal atrophy, Cortical and hippocampal atrophy68-73 Atrophy of the corpus callosum75 Increased atrophy rate of Piriform cortex74 Hypertrophy of ventricles and globus pallidus 68,69,77	Vulnerable regions in cortex, cerebellum, basal ganglia, hippocampus, thalamus and hypothalamus76	tNAA decreased in striatum and cortex, Increased Tau and Gln in striatum, tCr increased in striatum63,78-81	No difference in ATP, ADP or ATP production rate117	Reduction of CMRO2 when challenged82		Increased ADC in globus pallidus83		Decreased FA in corpus callosum, Increase of AD, RD, MD in corpus callosum84-86	Decreased Dαβ and α in corpus callosum84					Increased CBV and CBF in striatum and cortex70,71	Decreased fraction of reactive vessels88	Decreased CBF reaction to carbogen challenge88
N171-82Q	Reduced lifespan to 5-6 months. Abnormal weight loss after 2 months, impaired motor performances (Rotarod) at 3 months. Memory impairments in 14-weeks-old mice3	Whole brain atrophy, Atrophy of the striatum, cortex, thalamus, Atrophy of the corpus callosum74,94-96		Decreased tNAA in the striatum63											Decreased FC between striatum and other regions, Decreased FC between motor and prefrontal cortex, Decreased FC between retrosplenial cortex and thalamus97				Increased vascularization in N171-82Q/GFAP mice88
YAC128	Normal lifespan, increased body weight after 32 weeks, reduced Rotarod performance starting around 4 months, mild and late hypokinesia66,99,100, motor-learning deficit 101	Atrophy of the striatum, prefrontal cortex, globus pallidus and hippocampus, Whole brain atrophy, Atrophy of the striatum, piriform cortex, retrosplenial cortex104-108	Local atrophy in subregions of the striatum, thalamus, white matter, frontal cortex, Local hypertrophy in subregions of sensori-motor cortex, cerebellum, septum, fimbria, entorhinal cortex, Increased cortical thickness102	tNAA increase followed by decrease, decreased tCho, Increased tCr108						Decreased FA in the corpus callosum, Increased MD in striatum and thalamus, Increased FA longitudinal decrease in striatum, prefrontal cortex, globus pallidus, hippocampus and thalamus 107-109					Decreased functional connectivity, especially between striatum and somatosensory cortex, Increased amplitude of low-frequency fluctuations110	Longitudinal acceleration of rCBV reduction106
HdhQ111	Mild phenotype, preserved lifespan66. Slightly reduced motor performances in homozygous female (Rotarod), reduction of body weight			Decreased Tau in striatum, Increased Cr/PCr before return to normal116	ADP and ATP production rate increased before going back to normal116
HdhQ140	Hyperkinesia at 1 month, hypokinesia and reduced Rotarod performance at 4 months in homozygous117. Progressive severity of locomotor deficits with genotype119. Long-term memory defects at 16 weeks120	Atrophy of the striatum in homozygous mice, Striatal and cortical atrophy in heterozygous mice119,121		Decreased tNAA, Glu and Tau in the striatum, Gln increase in homozygous119			gluCEST reduction in the corpus callosum, gluCEST reduction in the cortex, pallidum and in the striatum in homozygous119,121		Reduced MT in the septum121	Clusters of reduced FA in anterior part of corpus callosum121
HdhQ150	Abnormal gait, reduced performance in Rotarod test and late tendency to clasp at 25 weeks for homozygous and 60 weeks for heterozygous123. Cognitive impairments at 4 months124	Whole brain atrophy, Striatal and cortical atrophy in homozygous, Atrophy of the corpus callosum125	Atrophied regions in the motor and somato-sensory cortices, striatum and thalamus125
zQ175	Reduced body weight at 5 months, slightly reduced lifespan (90 weeks) in homozygous. They show significant motor abnormalities at 4.5-6 months of age126–129. Procedural memory deficit in 10- 12-months old homozygous130	Whole brain atrophy, Striatal and cortical atrophy, Atrophy of 46 brain areas in homozygous compared to heterozygous only130,133,134	Whole brain atrophy (heterozygous), Atrophied regions in the striatum and cortex (heterozygous)73,128	Reduced tNAA in the striatum (homozygous), episodic Glu decrease, Gln increase, and GABA decrease128,13											Reduced activation in frontal cortex, dentate gyrus and subiculum of heterozygous and homozygous mice134					arteriolar CBV superior to WT in baseline, inferior to WT in heterozygous135
